# Supplementary material for: Racial/Ethnic Disparities in Patient Care Experiences among Prostate Cancer Survivors: A SEER-CAHPS Study
Source: Curr Oncol. 2022 Nov 1;29(11):8357–73. doi: 10.3390/curroncol29110659 (PMC9689524; doi:10.3390/curroncol29110659)
Supplement: Supplementary file 1 [file curroncol-29-00659-s001.zip]

Archive with 1 entries (1 files):
- curroncol-1936053-supplementary.pdf
